# Supplementary material for: Simulation-Based Training for Therapeutic Relationship Competencies in Mental Health Nursing: A Cross-Sectional Evaluation
Source: Nurs Rep. 2026 May 6;16(5):156. doi: 10.3390/nursrep16050156 (PMC13210155; doi:10.3390/nursrep16050156)
Supplement: Supplementary file 1 [file nursrep-16-00156-s001.zip]

Archive with 1 entries (1 files):
- nursrep-4184512-Supplementary Material.pdf
